# Supplementary material for: Treatment of Basal Cell Carcinoma with Electrochemotherapy: Insights from the InspECT Registry (2008–2019)
Source: Curr Oncol. 2022 Jul 28;29(8):5324–37. doi: 10.3390/curroncol29080423 (PMC9406883; doi:10.3390/curroncol29080423)
Supplement: Supplementary file 1 [file curroncol-29-00423-s001.zip]

Archive with 1 entries (1 files):
- curroncol-1823365-supplementary.pdf
